# Supplementary material for: Efficacy of a Multi-component m-Health Weight-loss Intervention in Overweight and Obese Adults: A Randomised Controlled Trial
Source: Int J Environ Res Public Health. 2020 Aug 26;17(17):6200. doi: 10.3390/ijerph17176200 (PMC7503928; doi:10.3390/ijerph17176200)
Supplement: Supplementary file 1 [file ijerph-17-06200-s001.zip]

Archive with 2 entries (2 files):
- MES main outcomes supp figures submission copy R1 140820.docx
- MES main outcomes supp materials submission copy R1 140820 mjd proof.docx
